# Supplementary material for: ACADL Promotes the Differentiation of Goat Intramuscular Adipocytes
Source: Animals (Basel). 2023 Jan 12;13(2):281. doi: 10.3390/ani13020281 (PMC9854987; doi:10.3390/ani13020281)
Supplement: Supplementary file 1 [file animals-13-00281-s001.zip]

Archive with 1 entries (1 files):
- animals-2113303-supplementary.pdf
